# Supplementary material for: ACT001 attenuates microglia-mediated neuroinflammation after traumatic brain injury via inhibiting AKT/NFκB/NLRP3 pathway
Source: Cell Commun Signal. 2022 Apr 23;20:56. doi: 10.1186/s12964-022-00862-y (PMC9035258; doi:10.1186/s12964-022-00862-y)
Supplement: Supplementary file 2 — Additional file 1: Table S1. Reagents used in this study. [file 12964_2022_862_MOESM2_ESM.xlsx]

## Sheet: Sheet1
	Supplemental Table S1. Reagents used in this study
	Reagents	Company	Cat No.
	Dulbecco’s Modified Eagle Medium (DMEM)	HyClone, USA	SH30243
	Fetal Bovine Serum (FBS)	Gibco, USA	10100-147
	Penicillin/Streptomycin	Gibco, USA	15070-063
	Trypsin/EDTA	Gibco, USA	25200-056
	Poly-ℒ-Lysine (PLL)	Sigma-Aldrich, USA	P4707
	Xylazine	Sigma-Aldrich, USA	X1126
	Ketamine	Sigma-Aldrich, USA	SML1873
	Lipopolysaccharides (LPS, from Escherichia coli O55:B5)	Sigma-Aldrich, USA	L6529
	Phosphate Buffered Saline (PBS)	Meilunbio, China	MA0015
	Paraformaldehyde (PFA)	Sigma-Aldrich, USA	158127
	Sucrose	Sigma-Aldrich, USA	V900116
	Methanol	Sigma-Aldrich, USA	179337
	Bovine Serum Albumin (BSA)	YEASEN, China	36104ES25
	Rat Anti-CD68 for IF	Bio-RAD, USA	MCA1957
	Mouse Anti-CD68 for IF	Bio-RAD, USA	MCA341
	Goat Anti-Iba1 for IF	Novusbio, USA	NB100-1028
	Rabbit Anti-Neun for IF	Abcam, USA	ab177487
	Goat Anti-CD31 for IF	Bio-RAD, USA	AF3628
	Rabbit Anti-ZO-1 for IF and WB	Thermo Fisher, USA	61-7300
	Rabbit Anti-Occludin for IF and WB	Thermo Fisher, USA	40-4700
	Mouse Anti-NFκB for IF and WB	Cell Signaling Technology, USA	6956
	DAPI	Thermo Fisher, USA	D1306
	AF488 Donkey anti-Rat	Thermo Fisher, USA	SA5-10026
	AF488 Donkey anti-Mouse	Thermo Fisher, USA	A-21202
	AF555 Donkey anti-Goat	Thermo Fisher, USA	A-21432
	AF488 Donkey anti-Rabbit	Thermo Fisher, USA	A-21206
	AF555 Donkey anti-Goat	Thermo Fisher, USA	A-21432
	One Step TUNEL Apoptosis Assay Kit	Meilunbio, China	MA0224
	Glutaraldehyde	NJ-reagent, China	C06705307
	Osmium Tetroxide	Ted Pella, USA	18459
	Spurr’s Resin	Polysciences, USA	01916-1
	200-mesh grids	Polysciences, USA	22896-1
	Uranyl Acetate	Ted Pella, USA	19481
	Lead Citrate	Ted Pella, USA	19312
	Cell Counting Kit-8 (CCK-8)	Dojindo, Japan	CK04
	TRIzol™ reagent	Thermo Fisher, USA	15596-026
	Hifair® Ⅱ 1st Strand cDNA Synthesis SuperMix for qPCR	YEASEN, China	11123ES10
	Hieff® qPCR SYBR Green Master Mix	YEASEN, China	11203ES03
	Total Nitric Oxide Assay Kit (Colorimetric)	YEASEN, China	50107ES50
	PE Annexin V Apoptosis Detection Kit I	BD Biosciences, USA	559763
	Growth Factor Reduced Matrigel Matrix	BD Biosciences, USA	356230
	Mouse VEGF Quantikine ELISA Kit	R&D Systems, USA	MMV00
	Cell Lysis Buffer	Beyotime, China	P0013J
	Enhanced BCA Protein Assay Kit	Beyotime, China	P0010
	PVDF membranes	Millipore, USA	IPVH00010
	Rabbit Anti-p-AKT (Ser473) for WB	Cell Signaling Technology, USA	4060
	Rabbit Anti-Total-AKT for WB	Cell Signaling Technology, USA	4691
	Rabbit Anti-p-IKKα/β (Ser176/180) for WB	Cell Signaling Technology, USA	2697
	Rabbit Anti-Total-IKKα/β for WB	Cell Signaling Technology, USA	8943
	Rabbit Anti-p-NFκB (Ser536) for WB	Cell Signaling Technology, USA	3033
	Rabbit Anti-NLRP3 for WB	Abcam, USA	ab214185
	Mouse Anti-ASC for WB	Santa Cruz, USA	sc-271054
	Rabbit Anti-cleaved-Caspase-1 (Asp296) for WB	Cell Signaling Technology, USA	89332
	Mouse Anti-pro-Caspase-1 for WB	Santa Cruz, USA	sc-56036
	Rabbit Anti-IL-1 (for mouse) for WB	Cell Signaling Technology, USA	63124
	Rabbit Anti-pro-IL-1 (for mouse) for WB	Cell Signaling Technology, USA	31202
	Rabbit Anti-IL-1 (for rat) for WB	Abcam, USA	ab283818
	Rabbit Anti-pro-IL-1 (for rat) for WB	Abcam, USA	ab254360
	Rabbit Anti-GAPDH for WB	Cell Signaling Technology, USA	5174
	HRP-linked Anti-Mouse	Cell Signaling Technology, USA	7076
	HRP-linked Anti-Rabbit	Cell Signaling Technology, USA	7074
	ECL Western blot detection kit	Advansta, USA	K-12045-D50
