# Supplementary material for: ACT001 attenuates microglia-mediated neuroinflammation after traumatic brain injury via inhibiting AKT/NFκB/NLRP3 pathway
Source: Cell Commun Signal. 2022 Apr 23;20:56. doi: 10.1186/s12964-022-00862-y (PMC9035258; doi:10.1186/s12964-022-00862-y)
Supplement: Supplementary file 3 — Additional file 2: Table S2. The detailed criteria of neurobehavioral function assessments. [file 12964_2022_862_MOESM3_ESM.xlsx]

## Sheet: Sheet1
	Supplemental Table S2. The detailed criteria of neurobehavioral function assessments
	Test	Experimental purpose	Experimental procedure
	modified Neurological Severity Score (mNSS)	A comprehensive evaluation system of neurobehavioral function.(scores range from 0 to 12, with 0 representing normal and 12 representing the most severe neurological deficiency)	To test motor function, the mice were raised by the tails to examine their forelimb flexion (0-3) and their gait on the flat surface were also scored (0-3). For balance test, mice were placed on a square-beam, and a score was given according to the action of the mice, such as balance keeping, limbs falling or walking through the beam (0-6).
	Grid-Walking Test	To measure motor coordination deficits after TBI	The mice were placed on an elevated square grid and the area of each cell was 1.5 × 1.5 cm2. Camera was located below to record the foot faults made by the contralateral and ipsilateral limbs. A limb slipped through a grid, a “foot fault” was recorded. Mice were allowed to habituate the environment for 1 minute before formal experiment, and 75% ethanol was used to clean the grid after each trial.…
	Rotarod Test (Rotor-Rod)	To assess sensorimotor coordination and motor learning in rodent models after TBI	Before formal experiment, mice were pre-trained on a rotating rod with a steady acceleration from 0 to 40 rounds/min within 5 min for 3 days, which was used to calculate the baseline value for each mouse and ensure the mice had learned the task. After TBI for 3 days, formal Rotarod Test began, the mice were placed on the rod, which accelerated to and then constantly rotated at 40 rounds/min. The …
	Hanging Wire Test	To evaluate limb muscle function and motor coordination over time	A 55 cm wide 2 mm thick metallic wire was secured to two vertical stands. The wire should be tightly attached to the frame to avoid vibration or unwanted displacement of the wire. Mice were subjected to 180 seconds lasting hanging test, during which the “falling” scores were recorded. When mice fell from the wire, the “falling” scores were diminished by one respectively. A Kaplan-Meier-like curve…
