# Supplementary material for: ACT001 attenuates microglia-mediated neuroinflammation after traumatic brain injury via inhibiting AKT/NFκB/NLRP3 pathway
Source: Cell Commun Signal. 2022 Apr 23;20:56. doi: 10.1186/s12964-022-00862-y (PMC9035258; doi:10.1186/s12964-022-00862-y)
Supplement: Supplementary file 4 — Additional file 3: Table S3. Nucleotide Sequences of the Real-time PCR Primers. [file 12964_2022_862_MOESM4_ESM.xlsx]

## Sheet: Sheet1
	Supplemental Table S3. Nucleotide Sequences of the Real-time PCR Primers
	Gene	Forward primer (5' to 3')	Reverse primer (5' to 3')
	CD16	TTTGGACACCCAGATGTTTCAG	GTCTTCCTTGAGCACCTGGATC
	CD86	TTGTGTGTGTTCTGGAAACGGAG	AACTTAGAGGCTGTGTTGCTGGG
	iNOS	CAGCTGGGCTGTACAAACCTT	CATTGGAAGTGAAGCGTTTCG
	IL-1β	TCCAGGATGAGGACATGAGCAC	GAACGTCACACACCAGCAGGTTA
	TNF-α	TGCCTATGTCTCAGCCTCTT	GGAGGCCATTTGGGAACT
	INF-γ	TGAACGCTACACACTGCATCTTGG	CGACTCCTTTTCCGCTTCCTGAG
	Arg1	GAACACGGCAGTGGCTTTAAC	TGCTTAGCTCTGTCTGCTTTGC
	CD206	TCTTTGCCTTTCCCAGTCTCC	TGACACCCAGCGGAATTTC
	TGF-β	CAGAGCTGCGCTTGCAGAG	GTCAGCAGCCGGTTACCAAG
	IL-10	GGTTGCCAAGCCTTATCGGA	ACCTGCTCCACTGCCTTGCT
	GAPDH	ATGACCACAGTCCATGCCATC	GAGCTTCCCGTTCAGCTCTG
